# Supplementary material for: Dose-dependent activation of the Hippo pathway by Type I and Type III interferons suppresses tissue repair by human bronchial epithelial cells
Source: PLoS Biol. 2026 Jan 26;24(1):e3003615. doi: 10.1371/journal.pbio.3003615 (PMC12863674; doi:10.1371/journal.pbio.3003615)
Supplement: S1 Data — (XLSX) [file pbio.3003615.s016.xlsx]

## Sheet: Fig 1A
Fig 1A. Fraction of wound remaining calculated relative to initial wound area
Hours	Mock				IFNL1						AUC calculation	A	B		AUC comparison
	1	2	3	4	5	6	7	8	well #			Mock	IFNL1
0	1	1	1	1	1	1	1	1			Baseline	0	0		Column B	IFNL1
4	0.995667	0.81108	0.989614	1.15395	0.925622	1.07793	0.920712	0.941647							vs.	vs.
8	0.871866	0.746023	1.05697	0.974209	0.891988	1.10762	0.947142	0.891588			Total Area	12.25	27.93		Column A	Mock
12	0.548437	0.239489	0.375668	0.887796	0.872026	0.856694	0.841138	0.805983			Std. Error	1.092	1.431
16	0.0978025	0.169318	0	0.655411	0.798195	0.941764	0.815283	0.814573			95% Confidence Interval	10.11 to 14.39	25.13 to 30.74		Unpaired t test with Welch's correction
20	0	0	0	0.202074	0.770304	0.821867	0.77449	0.619076							P value	0.0002
24	0	0	0	0	0.821438	0.859834	0.669348	0.545616			Total Peak Area	12.25	27.93		P value summary	***
28	0	0	0	0	0.878862	0.670568	0.551278	0.419431			Std. Error	1.092	1.431		Significantly different (P < 0.05)?	Yes
32	0	0	0	0	0.76128	0.738795	0.412238	0.140403			95% Confidence Interval	10.11 to 14.39	25.13 to 30.74		One- or two-tailed P value?	Two-tailed
36	0	0	0	0	0.852885	0.812446	0.387245	0							Welch-corrected t, df	t=8.711, df=5.609
											Number of Peaks	1	1
Graphs show mean and SEM of fraction of wound area remaining for each time point & condition															How large is the effect?
											Peak 1				Mean of column A	12.25
											First X	0	0		Mean of column B	27.93
											Last X	24	36		Difference between means (B - A) ± SEM	15.68 ± 1.800
											Peak X	0	0		95% confidence interval	11.20 to 20.16
											Peak Y	1	1		R squared (eta squared)	0.9312
											Area	12.25	27.93
											Std. Error	1.092	1.431		F test to compare variances
											95% Confidence Interval	10.11 to 14.39	25.13 to 30.74		F, DFn, Dfd	1.717, 3, 3
											%Area	100	100		P value	0.6679
															P value summary	ns
															Significantly different (P < 0.05)?	No
															Data analyzed
															Sample size, column A	4
															Sample size, column B	4

## Sheet: Fig 1B
Fig 1B. Non-linear fit of distances traveled by cells, sorted by bin center
Bin Center	Mock	IFNL1				Welch's t-test
0	0.116794	0.15657				Column B	IFNλ1 (50ng/mL)
0.540541	0.118261	0.158708				vs.	vs.
1.08108	0.119727	0.160838				Column A	Mock
1.62162	0.121192	0.162958
2.16216	0.122654	0.165067				Unpaired t test with Welch's correction
2.7027	0.124115	0.167164				P value	<0.0001
3.24324	0.125572	0.169247				P value summary	****
3.78378	0.127026	0.171316				Significantly different (P < 0.05)?	Yes
4.32432	0.128476	0.17337				One- or two-tailed P value?	Two-tailed
4.86486	0.129922	0.175406				Welch-corrected t, df	t=11.97, df=4532
5.40541	0.131363	0.177425
5.94595	0.132798	0.179425				How large is the effect?
6.48649	0.134227	0.181404				Mean of column A	66.93
7.02703	0.13565	0.183362				Mean of column B	52.12
7.56757	0.137065	0.185298				Difference between means (B - A) ± SEM	-14.81 ± 1.237
8.10811	0.138473	0.187209				95% confidence interval	-17.24 to -12.38
8.64865	0.139872	0.189096				R squared (eta squared)	0.03064
9.18919	0.141263	0.190957
9.72973	0.142645	0.19279				F test to compare variances
10.2703	0.144017	0.194595				F, DFn, Dfd	1.441, 7605, 2317
10.8108	0.145379	0.196371				P value	<0.0001
11.3514	0.146729	0.198116				P value summary	****
11.8919	0.148069	0.19983				Significantly different (P < 0.05)?	Yes
12.4324	0.149396	0.201511
12.973	0.150711	0.203158				Data analyzed
13.5135	0.152013	0.20477				Sample size, column A	7606
14.0541	0.153301	0.206347				Sample size, column B	2318
14.5946	0.154576	0.207886
15.1351	0.155835	0.209388
15.6757	0.15708	0.21085
16.2162	0.158309	0.212273
16.7568	0.159521	0.213655
17.2973	0.160717	0.214995
17.8378	0.161896	0.216293
18.3784	0.163057	0.217547
18.9189	0.1642	0.218757
19.4595	0.165324	0.219921
20	0.166429	0.22104
20.5405	0.167514	0.222112
21.0811	0.168579	0.223137
21.6216	0.169623	0.224113
22.1622	0.170646	0.225041
22.7027	0.171648	0.225919
23.2432	0.172627	0.226747
23.7838	0.173584	0.227524
24.3243	0.174518	0.22825
24.8649	0.175429	0.228925
25.4054	0.176316	0.229547
25.9459	0.177178	0.230117
26.4865	0.178017	0.230633
27.027	0.17883	0.231097
27.5676	0.179618	0.231507
28.1081	0.18038	0.231862
28.6486	0.181116	0.232164
29.1892	0.181826	0.232411
29.7297	0.182508	0.232603
30.2703	0.183164	0.232741
30.8108	0.183793	0.232824
31.3514	0.184394	0.232852
31.8919	0.184967	0.232824
32.4324	0.185511	0.232743
32.973	0.186027	0.232606
33.5135	0.186515	0.232414
34.0541	0.186973	0.232168
34.5946	0.187403	0.231868
35.1351	0.187802	0.231513
35.6757	0.188173	0.231104
36.2162	0.188513	0.230641
36.7568	0.188824	0.230126
37.2973	0.189104	0.229557
37.8378	0.189355	0.228935
38.3784	0.189575	0.228262
38.9189	0.189764	0.227536
39.4595	0.189923	0.22676
40	0.190052	0.225932
40.5405	0.190149	0.225055
41.0811	0.190216	0.224128
41.6216	0.190253	0.223153
42.1622	0.190258	0.222129
42.7027	0.190233	0.221058
43.2432	0.190177	0.21994
43.7838	0.19009	0.218776
44.3243	0.189973	0.217567
44.8649	0.189825	0.216314
45.4054	0.189646	0.215017
45.9459	0.189437	0.213677
46.4865	0.189197	0.212296
47.027	0.188928	0.210874
47.5676	0.188628	0.209412
48.1081	0.188298	0.207911
48.6486	0.187938	0.206372
49.1892	0.187549	0.204796
49.7297	0.18713	0.203184
50.2703	0.186682	0.201538
50.8108	0.186205	0.199858
51.3514	0.185699	0.198144
51.8919	0.185164	0.1964
52.4324	0.184601	0.194624
52.973	0.18401	0.19282
53.5135	0.183392	0.190987
54.0541	0.182746	0.189126
54.5946	0.182072	0.18724
55.1351	0.181372	0.185329
55.6757	0.180645	0.183394
56.2162	0.179893	0.181436
56.7568	0.179114	0.179457
57.2973	0.17831	0.177458
57.8378	0.17748	0.175439
58.3784	0.176626	0.173403
58.9189	0.175748	0.17135
59.4595	0.174846	0.169281
60	0.17392	0.167198
60.5405	0.172971	0.165101
61.0811	0.172	0.162992
61.6216	0.171006	0.160873
62.1622	0.16999	0.158743
62.7027	0.168954	0.156604
63.2432	0.167896	0.154458
63.7838	0.166818	0.152306
64.3243	0.16572	0.150148
64.8649	0.164603	0.147985
65.4054	0.163467	0.14582
65.9459	0.162312	0.143652
66.4865	0.16114	0.141483
67.027	0.15995	0.139314
67.5676	0.158743	0.137146
68.1081	0.15752	0.13498
68.6486	0.156281	0.132816
69.1892	0.155027	0.130657
69.7297	0.153758	0.128502
70.2703	0.152474	0.126353
70.8108	0.151177	0.12421
71.3514	0.149867	0.122076
71.8919	0.148544	0.119949
72.4324	0.147209	0.117832
72.973	0.145862	0.115725
73.5135	0.144504	0.113628
74.0541	0.143136	0.111544
74.5946	0.141758	0.109472
75.1351	0.14037	0.107412
75.6757	0.138973	0.105367
76.2162	0.137568	0.103337
76.7568	0.136155	0.101321
77.2973	0.134735	0.0993217
77.8378	0.133309	0.0973387
78.3784	0.131875	0.0953727
78.9189	0.130437	0.0934244
79.4595	0.128993	0.0914944
80	0.127544	0.089583
80.5405	0.126092	0.087691
81.0811	0.124635	0.0858186
81.6216	0.123176	0.0839664
82.1622	0.121714	0.0821348
82.7027	0.12025	0.0803242
83.2432	0.118784	0.0785349
83.7838	0.117317	0.0767675
84.3243	0.11585	0.0750221
84.8649	0.114382	0.0732991
85.4054	0.112915	0.0715987
85.9459	0.111448	0.0699213
86.4865	0.109983	0.0682672
87.027	0.10852	0.0666364
87.5676	0.107058	0.0650292
88.1081	0.105599	0.0634458
88.6486	0.104144	0.0618864
89.1892	0.102691	0.0603511
89.7297	0.101243	0.05884
90.2703	0.0997989	0.0573532
90.8108	0.0983595	0.0558907
91.3514	0.0969252	0.0544527
91.8919	0.0954963	0.0530392
92.4324	0.0940733	0.0516502
92.973	0.0926564	0.0502857
93.5135	0.0912462	0.0489457
94.0541	0.0898429	0.0476302
94.5946	0.0884469	0.0463391
95.1351	0.0870585	0.0450724
95.6757	0.085678	0.04383
96.2162	0.0843058	0.0426117
96.7568	0.0829421	0.0414175
97.2973	0.0815873	0.0402474
97.8378	0.0802416	0.039101
98.3784	0.0789054	0.0379783
98.9189	0.0775789	0.0368792
99.4595	0.0762623	0.0358034
100	0.074956	0.0347509
100.541	0.0736601	0.0337213
101.081	0.0723749	0.0327145
101.622	0.0711007	0.0317302
102.162	0.0698375	0.0307683
102.703	0.0685858	0.0298286
103.243	0.0673455	0.0289107
103.784	0.066117	0.0280144
104.324	0.0649004	0.0271396
104.865	0.0636959	0.0262858
105.405	0.0625037	0.0254529
105.946	0.0613238	0.0246406
106.486	0.0601565	0.0238486
107.027	0.0590018	0.0230766
107.568	0.05786	0.0223243
108.108	0.0567311	0.0215915
108.649	0.0556152	0.0208778
109.189	0.0545124	0.0201829
109.73	0.0534229	0.0195065
110.27	0.0523466	0.0188484
110.811	0.0512838	0.0182081
111.351	0.0502344	0.0175855
111.892	0.0491985	0.0169802
112.432	0.0481762	0.0163918
112.973	0.0471675	0.01582
113.514	0.0461725	0.0152647
114.054	0.0451911	0.0147253
114.595	0.0442235	0.0142016
115.135	0.0432695	0.0136934
115.676	0.0423293	0.0132002
116.216	0.0414029	0.0127218
116.757	0.0404901	0.0122578
117.297	0.0395911	0.011808
117.838	0.0387058	0.0113719
118.378	0.0378341	0.0109494
118.919	0.0369761	0.0105402
119.459	0.0361317	0.0101438
120	0.0353009	0.00975999
120.541	0.0344836	0.00938852
121.081	0.0336798	0.00902905
121.622	0.0328894	0.0086813
122.162	0.0321123	0.00834498
122.703	0.0313486	0.00801979
123.243	0.030598	0.00770545
123.784	0.0298606	0.00740169
124.324	0.0291363	0.00710823
124.865	0.0284249	0.00682479
125.405	0.0277264	0.00655111
125.946	0.0270407	0.00628692
126.486	0.0263677	0.00603196
127.027	0.0257073	0.00578598
127.568	0.0250594	0.00554872
128.108	0.0244239	0.00531993
128.649	0.0238006	0.00509937
129.189	0.0231894	0.0048868
129.73	0.0225904	0.00468199
130.27	0.0220032	0.00448471
130.811	0.0214278	0.00429473
131.351	0.0208641	0.00411182
131.892	0.020312	0.00393577
132.432	0.0197712	0.00376638
132.973	0.0192418	0.00360342
133.514	0.0187234	0.0034467
134.054	0.0182161	0.00329602
134.595	0.0177197	0.00315118
135.135	0.0172341	0.003012
135.676	0.016759	0.00287829
136.216	0.0162944	0.00274986
136.757	0.0158401	0.00262654
137.297	0.0153959	0.00250817
137.838	0.0149618	0.00239456
138.378	0.0145376	0.00228556
138.919	0.0141232	0.002181
139.459	0.0137183	0.00208074
140	0.0133229	0.00198462
140.541	0.0129368	0.00189249
141.081	0.0125599	0.00180422
141.622	0.0121919	0.00171965
142.162	0.0118328	0.00163867
142.703	0.0114825	0.00156112
143.243	0.0111407	0.0014869
143.784	0.0108073	0.00141587
144.324	0.0104823	0.00134792
144.865	0.0101653	0.00128292
145.405	0.00985636	0.00122078
145.946	0.00955525	0.00116136
146.486	0.00926184	0.00110458
147.027	0.00897599	0.00105033
147.568	0.00869755	0.000998506
148.108	0.00842639	0.000949016
148.649	0.00816236	0.000901765
149.189	0.00790532	0.000856665
149.73	0.00765514	0.000813629
150.27	0.00741168	0.000772572
150.811	0.0071748	0.000733414
151.351	0.00694437	0.000696077
151.892	0.00672025	0.000660485
152.432	0.00650231	0.000626564
152.973	0.00629043	0.000594246
153.514	0.00608446	0.000563461
154.054	0.00588429	0.000534146
154.595	0.00568978	0.000506236
155.135	0.00550081	0.000479671
155.676	0.00531726	0.000454393
156.216	0.005139	0.000430346
156.757	0.00496591	0.000407475
157.297	0.00479788	0.000385729
157.838	0.00463478	0.000365057
158.378	0.0044765	0.000345411
158.919	0.00432293	0.000326746
159.459	0.00417395	0.000309016
160	0.00402946	0.000292179
160.541	0.00388933	0.000276195
161.081	0.00375348	0.000261023
161.622	0.00362178	0.000246627
162.162	0.00349414	0.00023297
162.703	0.00337045	0.000220017
163.243	0.00325062	0.000207735
163.784	0.00313453	0.000196093
164.324	0.00302211	0.000185059
164.865	0.00291324	0.000174605
165.405	0.00280785	0.000164703
165.946	0.00270582	0.000155326
166.486	0.00260709	0.000146448
167.027	0.00251155	0.000138044
167.568	0.00241912	0.000130093
168.108	0.00232971	0.00012257
168.649	0.00224325	0.000115455
169.189	0.00215965	0.000108728
169.73	0.00207882	0.000102368
170.27	0.0020007	9.6358e-05
170.811	0.0019252	9.06792e-05
171.351	0.00185225	8.53149e-05
171.892	0.00178178	8.0249e-05
172.432	0.00171371	7.5466e-05
172.973	0.00164797	7.09515e-05
173.514	0.0015845	6.66912e-05
174.054	0.00152323	6.2672e-05
174.595	0.00146409	5.88811e-05
175.135	0.00140702	5.53065e-05
175.676	0.00135195	5.19366e-05
176.216	0.00129883	4.87606e-05
176.757	0.0012476	4.57679e-05
177.297	0.00119819	4.29489e-05
177.838	0.00115055	4.02939e-05
178.378	0.00110463	3.77942e-05
178.919	0.00106037	3.54411e-05
179.459	0.00101772	3.32267e-05
180	0.000976625	3.11434e-05
180.541	0.000937039	2.91838e-05
181.081	0.000898912	2.7341e-05
181.622	0.000862197	2.56085e-05
182.162	0.000826847	2.39802e-05
182.703	0.000792819	2.24501e-05
183.243	0.000760068	2.10127e-05
183.784	0.000728552	1.96627e-05
184.324	0.00069823	1.83951e-05
184.865	0.000669062	1.72051e-05
185.405	0.000641009	1.60883e-05
185.946	0.000614032	1.50405e-05
186.486	0.000588096	1.40576e-05
187.027	0.000563164	1.31358e-05
187.568	0.000539202	1.22716e-05
188.108	0.000516176	1.14615e-05
188.649	0.000494053	1.07024e-05
189.189	0.000472802	9.99115e-06
189.73	0.000452392	9.32501e-06
190.27	0.000432793	8.70123e-06
190.811	0.000413976	8.11726e-06
191.351	0.000395913	7.5707e-06
191.892	0.000378577	7.05928e-06
192.432	0.000361942	6.58085e-06
192.973	0.000345982	6.13339e-06
193.514	0.000330671	5.71502e-06
194.054	0.000315988	5.32392e-06
194.595	0.000301907	4.95842e-06
195.135	0.000288408	4.61692e-06
195.676	0.000275467	4.29793e-06
196.216	0.000263064	4.00004e-06
196.757	0.00025118	3.72191e-06
197.297	0.000239793	3.46231e-06
197.838	0.000228886	3.22005e-06
198.378	0.000218439	2.99404e-06
198.919	0.000208435	2.78323e-06
199.459	0.000198858	2.58666e-06
200	0.000189689	2.4034e-06
200.541	0.000180915	2.2326e-06
201.081	0.000172518	2.07345e-06
201.622	0.000164484	1.92519e-06
202.162	0.000156799	1.78711e-06
202.703	0.000149449	1.65854e-06
203.243	0.000142421	1.53886e-06
203.784	0.000135701	1.42747e-06
204.324	0.000129277	1.32384e-06
204.865	0.000123137	1.22744e-06
205.405	0.00011727	1.13779e-06
205.946	0.000111665	1.05444e-06
206.486	0.00010631	9.76971e-07
207.027	0.000101196	9.04976e-07
207.568	9.63118e-05	8.38089e-07
208.108	9.16488e-05	7.75962e-07
208.649	8.71974e-05	7.18271e-07
209.189	8.29489e-05	6.64713e-07
209.73	7.88945e-05	6.15003e-07
210.27	7.50262e-05	5.68876e-07
210.811	7.1336e-05	5.26085e-07
211.351	6.78164e-05	4.86398e-07
211.892	6.446e-05	4.49599e-07
212.432	6.12598e-05	4.15486e-07
212.973	5.8209e-05	3.8387e-07
213.514	5.53013e-05	3.54577e-07
214.054	5.25303e-05	3.27442e-07
214.595	4.989e-05	3.02312e-07
215.135	4.73748e-05	2.79045e-07
215.676	4.49792e-05	2.57507e-07
216.216	4.26978e-05	2.37576e-07
216.757	4.05255e-05	2.19136e-07
217.297	3.84575e-05	2.0208e-07
217.838	3.64892e-05	1.86307e-07
218.378	3.4616e-05	1.71725e-07
218.919	3.28336e-05	1.58247e-07
219.459	3.1138e-05	1.45792e-07
220	2.95252e-05	1.34286e-07
220.541	2.79914e-05	1.23659e-07
221.081	2.65329e-05	1.13846e-07
221.622	2.51464e-05	1.04787e-07
222.162	2.38285e-05	9.64256e-08
222.703	2.2576e-05	8.87108e-08
223.243	2.13859e-05	8.1594e-08
223.784	2.02553e-05	7.50305e-08
224.324	1.91813e-05	6.89786e-08
224.865	1.81613e-05	6.34e-08
225.405	1.71928e-05	5.82587e-08
225.946	1.62733e-05	5.35218e-08
226.486	1.54005e-05	4.91584e-08
227.027	1.45721e-05	4.51401e-08
227.568	1.37861e-05	4.14405e-08
228.108	1.30404e-05	3.80351e-08
228.649	1.2333e-05	3.49013e-08
229.189	1.16621e-05	3.20182e-08
229.73	1.10259e-05	2.93663e-08
230.27	1.04227e-05	2.69277e-08
230.811	9.85092e-06	2.46858e-08
231.351	9.30901e-06	2.26252e-08
231.892	8.79548e-06	2.07317e-08
232.432	8.30894e-06	1.89922e-08
232.973	7.84805e-06	1.73945e-08
233.514	7.41152e-06	1.59275e-08
234.054	6.99814e-06	1.45808e-08
234.595	6.60675e-06	1.33447e-08
235.135	6.23624e-06	1.22106e-08
235.676	5.88556e-06	1.11703e-08
236.216	5.55369e-06	1.02161e-08
236.757	5.2397e-06	9.3413e-09
237.297	4.94265e-06	8.53936e-09
237.838	4.66169e-06	7.80443e-09
238.378	4.39599e-06	7.13106e-09
238.919	4.14477e-06	6.51426e-09
239.459	3.90727e-06	5.9494e-09
240	3.68278e-06	5.43224e-09
240.541	3.47063e-06	4.95887e-09
241.081	3.27017e-06	4.52568e-09
241.622	3.08079e-06	4.12935e-09
242.162	2.90191e-06	3.76685e-09
242.703	2.73298e-06	3.43535e-09
243.243	2.57346e-06	3.13229e-09
243.784	2.42286e-06	2.8553e-09
244.324	2.2807e-06	2.60218e-09
244.865	2.14654e-06	2.37094e-09
245.405	2.01994e-06	2.15975e-09
245.946	1.90051e-06	1.9669e-09
246.486	1.78784e-06	1.79084e-09
247.027	1.68158e-06	1.63017e-09
247.568	1.58139e-06	1.48355e-09
248.108	1.48692e-06	1.34981e-09
248.649	1.39787e-06	1.22783e-09
249.189	1.31394e-06	1.11661e-09
249.73	1.23485e-06	1.01523e-09
250.27	1.16033e-06	9.22835e-10
250.811	1.09013e-06	8.38651e-10
251.351	1.02401e-06	7.61966e-10
251.892	9.61752e-07	6.92129e-10
252.432	9.0313e-07	6.28546e-10
252.973	8.47944e-07	5.70668e-10
253.514	7.96001e-07	5.17998e-10
254.054	7.47119e-07	4.70079e-10
254.595	7.01126e-07	4.26491e-10
255.135	6.57857e-07	3.86854e-10
255.676	6.17159e-07	3.50818e-10
256.216	5.78886e-07	3.18064e-10
256.757	5.42897e-07	2.883e-10
257.297	5.09064e-07	2.61259e-10
257.838	4.77262e-07	2.36699e-10
258.378	4.47375e-07	2.14397e-10
258.919	4.19291e-07	1.94151e-10
259.459	3.92907e-07	1.75775e-10
260	3.68123e-07	1.59101e-10
260.541	3.44847e-07	1.43974e-10
261.081	3.2299e-07	1.30255e-10
261.622	3.0247e-07	1.17816e-10
262.162	2.83208e-07	1.06539e-10
262.703	2.65129e-07	9.63187e-11
263.243	2.48165e-07	8.70585e-11
263.784	2.32248e-07	7.867e-11
264.324	2.17317e-07	7.1073e-11
264.865	2.03313e-07	6.41945e-11
265.405	1.9018e-07	5.7968e-11
265.946	1.77868e-07	5.23331e-11
266.486	1.66325e-07	4.72348e-11
267.027	1.55506e-07	4.26231e-11
267.568	1.45368e-07	3.84527e-11
268.108	1.35868e-07	3.4682e-11
268.649	1.26969e-07	3.12738e-11
269.189	1.18633e-07	2.81938e-11
269.73	1.10827e-07	2.54112e-11
270.27	1.03518e-07	2.28978e-11
270.811	9.6675e-08	2.06281e-11
271.351	9.02698e-08	1.8579e-11
271.892	8.42754e-08	1.67296e-11
272.432	7.86663e-08	1.50606e-11
272.973	7.34186e-08	1.3555e-11
273.514	6.851e-08	1.2197e-11
274.054	6.39192e-08	1.09725e-11
274.595	5.96263e-08	9.86856e-12
275.135	5.56128e-08	8.87361e-12
275.676	5.1861e-08	7.97709e-12
276.216	4.83546e-08	7.16945e-12
276.757	4.50779e-08	6.44207e-12
277.297	4.20164e-08	5.78711e-12
277.838	3.91566e-08	5.19752e-12
278.378	3.64855e-08	4.66689e-12
278.919	3.39911e-08	4.18945e-12
279.459	3.16621e-08	3.75997e-12
280	2.94879e-08	3.37372e-12
280.541	2.74586e-08	3.02643e-12
281.081	2.55648e-08	2.71425e-12
281.622	2.37978e-08	2.4337e-12
282.162	2.21493e-08	2.18163e-12
282.703	2.06117e-08	1.95521e-12
283.243	1.91777e-08	1.75188e-12
283.784	1.78406e-08	1.56932e-12
284.324	1.6594e-08	1.40545e-12
284.865	1.54321e-08	1.2584e-12
285.405	1.43492e-08	1.12647e-12
285.946	1.33401e-08	1.00813e-12
286.486	1.23999e-08	9.02008e-13
287.027	1.15242e-08	8.06869e-13
287.568	1.07086e-08	7.21595e-13
288.108	9.94908e-09	6.4518e-13
288.649	9.24195e-09	5.76721e-13
289.189	8.58369e-09	5.15405e-13
289.73	7.97102e-09	4.605e-13
290.27	7.40089e-09	4.11346e-13
290.811	6.87042e-09	3.67352e-13
291.351	6.37695e-09	3.27986e-13
291.892	5.91796e-09	2.9277e-13
292.432	5.49112e-09	2.61273e-13
292.973	5.09424e-09	2.33109e-13
293.514	4.72529e-09	2.07933e-13
294.054	4.38234e-09	1.85431e-13
294.595	4.06363e-09	1.65326e-13
295.135	3.76749e-09	1.47366e-13
295.676	3.49236e-09	1.31326e-13
296.216	3.2368e-09	1.17004e-13
296.757	2.99946e-09	1.0422e-13
297.297	2.77907e-09	9.28103e-14
297.838	2.57446e-09	8.26304e-14
298.378	2.38453e-09	7.35497e-14
298.919	2.20825e-09	6.54515e-14
299.459	2.04467e-09	5.82312e-14
300	1.89291e-09	5.17952e-14
300.541	1.75212e-09	4.60597e-14
301.081	1.62155e-09	4.09496e-14
301.622	1.50046e-09	3.63979e-14
302.162	1.38819e-09	3.23445e-14
302.703	1.28411e-09	2.87357e-14
303.243	1.18765e-09	2.55235e-14
303.784	1.09825e-09	2.26651e-14
304.324	1.01542e-09	2.0122e-14
304.865	9.3868e-10	1.78601e-14
305.405	8.67602e-10	1.58486e-14
305.946	8.01777e-10	1.40604e-14
306.486	7.40826e-10	1.24711e-14
307.027	6.84397e-10	1.10587e-14
307.568	6.32165e-10	9.80402e-15
308.108	5.83824e-10	8.68963e-15
308.649	5.39093e-10	7.70009e-15
309.189	4.97708e-10	6.82163e-15
309.73	4.59426e-10	6.04195e-15
310.27	4.2402e-10	5.35013e-15
310.811	3.9128e-10	4.73641e-15
311.351	3.61009e-10	4.1921e-15
311.892	3.33026e-10	3.70947e-15
312.432	3.07162e-10	3.28162e-15
312.973	2.83261e-10	2.90244e-15
313.514	2.61178e-10	2.56647e-15
314.054	2.40777e-10	2.26885e-15
314.595	2.21934e-10	2.00527e-15
315.135	2.04533e-10	1.7719e-15
315.676	1.88465e-10	1.56531e-15
316.216	1.73632e-10	1.38249e-15
316.757	1.5994e-10	1.22073e-15
317.297	1.47304e-10	1.07764e-15
317.838	1.35644e-10	9.51103e-16
318.378	1.24888e-10	8.39224e-16
318.919	1.14965e-10	7.40331e-16
319.459	1.05814e-10	6.52937e-16
320	9.73753e-11	5.75724e-16
320.541	8.95953e-11	5.07522e-16
321.081	8.24235e-11	4.47294e-16
321.622	7.58135e-11	3.9412e-16
322.162	6.97223e-11	3.47186e-16
322.703	6.41102e-11	3.05769e-16
323.243	5.89402e-11	2.69229e-16
323.784	5.41785e-11	2.36999e-16
324.324	4.97933e-11	2.08579e-16
324.865	4.57557e-11	1.83523e-16
325.405	4.20387e-11	1.6144e-16
325.946	3.86174e-11	1.4198e-16
326.486	3.54688e-11	1.24836e-16
327.027	3.25716e-11	1.09736e-16
327.568	2.99063e-11	9.64405e-17
328.108	2.74546e-11	8.47356e-17
328.649	2.51998e-11	7.44337e-17
329.189	2.31265e-11	6.53689e-17
329.73	2.12203e-11	5.73944e-17
330.27	1.94681e-11	5.03809e-17
330.811	1.78577e-11	4.42141e-17
331.351	1.63778e-11	3.87929e-17
331.892	1.50182e-11	3.40284e-17
332.432	1.37692e-11	2.9842e-17
332.973	1.2622e-11	2.61645e-17
333.514	1.15685e-11	2.29347e-17
334.054	1.06013e-11	2.00989e-17
334.595	9.71333e-12	1.76096e-17
335.135	8.89831e-12	1.5425e-17
335.676	8.15036e-12	1.35082e-17
336.216	7.46407e-12	1.18268e-17
336.757	6.83447e-12	1.03522e-17
337.297	6.25696e-12	9.05935e-18
337.838	5.72732e-12	7.9261e-18
338.378	5.24167e-12	6.93297e-18
338.919	4.79642e-12	6.06284e-18
339.459	4.38828e-12	5.30067e-18
340	4.01423e-12	4.63323e-18
340.541	3.67146e-12	4.04887e-18
341.081	3.35742e-12	3.53737e-18
341.622	3.06975e-12	3.08977e-18
342.162	2.80627e-12	2.69816e-18
342.703	2.56498e-12	2.35564e-18
343.243	2.34407e-12	2.05611e-18
343.784	2.14184e-12	1.79424e-18
344.324	1.95673e-12	1.56536e-18
344.865	1.78734e-12	1.36535e-18
345.405	1.63234e-12	1.19062e-18
345.946	1.49055e-12	1.038e-18
346.486	1.36085e-12	9.04733e-19
347.027	1.24224e-12	7.88389e-19
347.568	1.13378e-12	6.86845e-19
348.108	1.03462e-12	5.98239e-19
348.649	9.43985e-13	5.2094e-19
349.189	8.61149e-13	4.53522e-19
349.73	7.85455e-13	3.94736e-19
350.27	7.16298e-13	3.43488e-19
350.811	6.53125e-13	2.98824e-19
351.351	5.95427e-13	2.59906e-19
351.892	5.42738e-13	2.26003e-19
352.432	4.94632e-13	1.96477e-19
352.973	4.50716e-13	1.70767e-19
353.514	4.10634e-13	1.48387e-19
354.054	3.74055e-13	1.28909e-19
354.595	3.4068e-13	1.11962e-19
355.135	3.10232e-13	9.72196e-20
355.676	2.8246e-13	8.43985e-20
356.216	2.57132e-13	7.3251e-20
356.757	2.34038e-13	6.35609e-20
357.297	2.12983e-13	5.51396e-20
357.838	1.93792e-13	4.78228e-20
358.378	1.76301e-13	4.14672e-20
358.919	1.60362e-13	3.59477e-20
359.459	1.45841e-13	3.11555e-20
360	1.32614e-13	2.69958e-20
360.541	1.20567e-13	2.3386e-20
361.081	1.09596e-13	2.02541e-20
361.622	9.96076e-14	1.75375e-20
362.162	9.05148e-14	1.51816e-20
362.703	8.22388e-14	1.31392e-20
363.243	7.47073e-14	1.13688e-20
363.784	6.78547e-14	9.83466e-21
364.324	6.16206e-14	8.50553e-21
364.865	5.59502e-14	7.3543e-21
365.405	5.07935e-14	6.35738e-21
365.946	4.61045e-14	5.49431e-21
366.486	4.18416e-14	4.74728e-21
367.027	3.79668e-14	4.10086e-21
367.568	3.44452e-14	3.54162e-21
368.108	3.12452e-14	3.05793e-21
368.649	2.83379e-14	2.63967e-21
369.189	2.56969e-14	2.27808e-21
369.73	2.32983e-14	1.96556e-21
370.27	2.11202e-14	1.69552e-21
370.811	1.91426e-14	1.46223e-21
371.351	1.73474e-14	1.26074e-21
371.892	1.5718e-14	1.08676e-21
372.432	1.42394e-14	9.36565e-22
372.973	1.28977e-14	8.06939e-22
373.514	1.16806e-14	6.9509e-22
374.054	1.05766e-14	5.98603e-22
374.595	9.57542e-15	5.15388e-22
375.135	8.66761e-15	4.43637e-22
375.676	7.84459e-15	3.81784e-22
376.216	7.09858e-15	3.28478e-22
376.757	6.42247e-15	2.82548e-22
377.297	5.80981e-15	2.42982e-22
377.838	5.25475e-15	2.08908e-22
378.378	4.75195e-15	1.7957e-22
378.919	4.29657e-15	1.54316e-22
379.459	3.8842e-15	1.32582e-22
380	3.51083e-15	1.13882e-22
380.541	3.17285e-15	9.77963e-23
381.081	2.86694e-15	8.39631e-23
381.622	2.5901e-15	7.20696e-23
382.162	2.33961e-15	6.18462e-23
382.703	2.11301e-15	5.30606e-23
383.243	1.90805e-15	4.55122e-23
383.784	1.72269e-15	3.90285e-23
384.324	1.55509e-15	3.34606e-23
384.865	1.40356e-15	2.86802e-23
385.405	1.2666e-15	2.4577e-23
385.946	1.14281e-15	2.10558e-23
386.486	1.03096e-15	1.80349e-23
387.027	9.29901e-16	1.54438e-23
387.568	8.38614e-16	1.32218e-23
388.108	7.56167e-16	1.13168e-23
388.649	6.81715e-16	9.68402e-24
389.189	6.14494e-16	8.28485e-24
389.73	5.53812e-16	7.08617e-24
390.27	4.99042e-16	6.05949e-24
390.811	4.49616e-16	5.18034e-24
391.351	4.05019e-16	4.42769e-24
391.892	3.64787e-16	3.78351e-24
392.432	3.28498e-16	3.23228e-24
392.973	2.95771e-16	2.76071e-24
393.514	2.66262e-16	2.35739e-24
394.054	2.39658e-16	2.01251e-24
394.595	2.15677e-16	1.71768e-24
395.135	1.94065e-16	1.4657e-24
395.676	1.7459e-16	1.25039e-24
396.216	1.57044e-16	1.06645e-24
396.757	1.41238e-16	9.09363e-25
397.297	1.27003e-16	7.75228e-25
397.838	1.14184e-16	6.60723e-25
398.378	1.02642e-16	5.62999e-25
398.919	9.22519e-17	4.79615e-25
399.459	8.29002e-17	4.08484e-25
400	7.44844e-17	3.47821e-25
400.541	6.69122e-17	2.96096e-25
401.081	6.01e-17	2.52005e-25
401.622	5.39727e-17	2.14428e-25
402.162	4.84622e-17	1.82411e-25
402.703	4.35073e-17	1.55139e-25
403.243	3.90527e-17	1.31912e-25
403.784	3.50485e-17	1.12137e-25
404.324	3.14497e-17	9.53035e-26
404.865	2.8216e-17	8.0978e-26
405.405	2.53106e-17	6.87896e-26
405.946	2.27007e-17	5.8422e-26
406.486	2.03567e-17	4.96052e-26
407.027	1.82517e-17	4.2109e-26
407.568	1.63618e-17	3.57373e-26
408.108	1.46652e-17	3.03225e-26
408.649	1.31423e-17	2.57221e-26
409.189	1.17758e-17	2.18145e-26
409.73	1.05496e-17	1.84961e-26
410.27	9.44952e-18	1.56788e-26
410.811	8.46281e-18	1.32876e-26
411.351	7.57791e-18	1.12583e-26
411.892	6.78444e-18	9.53675e-27
412.432	6.07308e-18	8.07652e-27
412.973	5.43542e-18	6.83826e-27
413.514	4.86392e-18	5.78848e-27
414.054	4.35182e-18	4.8987e-27
414.595	3.893e-18	4.14472e-27
415.135	3.48199e-18	3.50596e-27
415.676	3.11387e-18	2.96494e-27
416.216	2.78421e-18	2.50682e-27
416.757	2.48906e-18	2.11898e-27
417.297	2.22483e-18	1.79072e-27
417.838	1.98833e-18	1.51296e-27
418.378	1.77669e-18	1.27798e-27
418.919	1.58731e-18	1.07924e-27
419.459	1.41789e-18	9.11195e-28
420	1.26635e-18	7.69132e-28
420.541	1.13082e-18	6.49065e-28
421.081	1.00964e-18	5.47612e-28
421.622	9.01293e-19	4.61907e-28
422.162	8.04444e-19	3.89524e-28
422.703	7.17886e-19	3.28407e-28
423.243	6.40538e-19	2.76813e-28
423.784	5.71432e-19	2.3327e-28
424.324	5.09699e-19	1.9653e-28
424.865	4.54561e-19	1.65538e-28
425.405	4.05322e-19	1.394e-28
425.946	3.61359e-19	1.17361e-28
426.486	3.22112e-19	9.87834e-29
427.027	2.87081e-19	8.3127e-29
427.568	2.55819e-19	6.99354e-29
428.108	2.27924e-19	5.88234e-29
428.649	2.03038e-19	4.94652e-29
429.189	1.8084e-19	4.15861e-29
429.73	1.61042e-19	3.49537e-29
430.27	1.43389e-19	2.93722e-29
430.811	1.2765e-19	2.46761e-29
431.351	1.13621e-19	2.0726e-29
431.892	1.01117e-19	1.74041e-29
432.432	8.99744e-20	1.46111e-29
432.973	8.00468e-20	1.22635e-29
433.514	7.12031e-20	1.02906e-29
434.054	6.33262e-20	8.63313e-30
434.595	5.63116e-20	7.24089e-30
435.135	5.00659e-20	6.07173e-30
435.676	4.45057e-20	5.09016e-30
436.216	3.95566e-20	4.26626e-30
436.757	3.51522e-20	3.57487e-30
437.297	3.12331e-20	2.99483e-30
437.838	2.77465e-20	2.50831e-30
438.378	2.46451e-20	2.10033e-30
438.919	2.18869e-20	1.75829e-30
439.459	1.94342e-20	1.47161e-30
440	1.72535e-20	1.23138e-30
440.541	1.53151e-20	1.03012e-30
441.081	1.35922e-20	8.61551e-31
441.622	1.20612e-20	7.20398e-31
442.162	1.0701e-20	6.02229e-31
442.703	9.49256e-21	5.03324e-31
443.243	8.41926e-21	4.20564e-31
443.784	7.4661e-21	3.51329e-31
444.324	6.61978e-21	2.93422e-31
444.865	5.86845e-21	2.45002e-31
445.405	5.20155e-21	2.04524e-31
445.946	4.60969e-21	1.70693e-31
446.486	4.08452e-21	1.42425e-31
447.027	3.61859e-21	1.1881e-31
447.568	3.2053e-21	9.90871e-32
448.108	2.83874e-21	8.26188e-32
448.649	2.5137e-21	6.88714e-32
449.189	2.22552e-21	5.73979e-32
449.73	1.97006e-21	4.78245e-32
450.27	1.74364e-21	3.98385e-32
450.811	1.54299e-21	3.31782e-32
451.351	1.36521e-21	2.76248e-32
451.892	1.20772e-21	2.29956e-32
452.432	1.06823e-21	1.91376e-32
452.973	9.44689e-22	1.59231e-32
453.514	8.35305e-22	1.32454e-32
454.054	7.38466e-22	1.10154e-32
454.595	6.52748e-22	9.15867e-33
455.135	5.76887e-22	7.61312e-33
455.676	5.0976e-22	6.32689e-33
456.216	4.5037e-22	5.25673e-33
456.757	3.97836e-22	4.36655e-33
457.297	3.51373e-22	3.62626e-33
457.838	3.10286e-22	3.01077e-33
458.378	2.73959e-22	2.49915e-33
458.919	2.41846e-22	2.07398e-33
459.459	2.13463e-22	1.72074e-33
460	1.8838e-22	1.42733e-33
460.541	1.66218e-22	1.18367e-33
461.081	1.46639e-22	9.81371e-34
461.622	1.29346e-22	8.13456e-34
462.162	1.14073e-22	6.74112e-34
462.703	1.00588e-22	5.58507e-34
463.243	8.86822e-23	4.62617e-34
463.784	7.81731e-23	3.831e-34
464.324	6.88982e-23	3.17177e-34
464.865	6.0714e-23	2.62535e-34
465.405	5.34933e-23	2.17256e-34
465.946	4.71237e-23	1.79743e-34
466.486	4.15058e-23	1.48673e-34
467.027	3.65518e-23	1.22944e-34
467.568	3.21839e-23	1.01644e-34
468.108	2.83333e-23	8.40141e-35
468.649	2.49394e-23	6.94258e-35
469.189	2.19485e-23	5.73572e-35
469.73	1.93131e-23	4.73753e-35
470.27	1.69915e-23	3.91213e-35
470.811	1.49465e-23	3.22978e-35
471.351	1.31455e-23	2.66581e-35
471.892	1.15596e-23	2.1998e-35
472.432	1.01635e-23	1.81483e-35
472.973	8.93446e-24	1.49687e-35
473.514	7.85281e-24	1.23433e-35
474.054	6.90099e-24	1.0176e-35
474.595	6.06356e-24	8.38721e-36
475.135	5.32689e-24	6.91126e-36
475.676	4.67896e-24	5.69369e-36
476.216	4.10917e-24	4.68952e-36
476.757	3.60819e-24	3.86154e-36
477.297	3.16778e-24	3.179e-36
477.838	2.78067e-24	2.61648e-36
478.378	2.44047e-24	2.15299e-36
478.919	2.14155e-24	1.77119e-36
479.459	1.87894e-24	1.45675e-36
480	1.64826e-24	1.19785e-36
480.541	1.44567e-24	9.8473e-37
481.081	1.26778e-24	8.09338e-37
481.622	1.11159e-24	6.65028e-37
482.162	9.74491e-25	5.4632e-37
482.703	8.54163e-25	4.48696e-37
483.243	7.48571e-25	3.6843e-37
483.784	6.55926e-25	3.02451e-37
484.324	5.74654e-25	2.4823e-37
484.865	5.03371e-25	2.0368e-37
485.405	4.40859e-25	1.67087e-37
485.946	3.86047e-25	1.37035e-37
486.486	3.37996e-25	1.12362e-37
487.027	2.95877e-25	9.21098e-38
487.568	2.58965e-25	7.54899e-38
488.108	2.26622e-25	6.18543e-38
488.649	1.98286e-25	5.06696e-38
489.189	1.73465e-25	4.14977e-38
489.73	1.51726e-25	3.39779e-38
490.27	1.3269e-25	2.78143e-38
490.811	1.16024e-25	2.27634e-38
491.351	1.01435e-25	1.86253e-38
491.892	8.86656e-26	1.52358e-38
492.432	7.74914e-26	1.24602e-38
492.973	6.77144e-26	1.01879e-38
493.514	5.91614e-26	8.32801e-39
494.054	5.16804e-26	6.80605e-39
494.595	4.51381e-26	5.56092e-39
495.135	3.94176e-26	4.5425e-39
495.676	3.44165e-26	3.70972e-39
496.216	3.00451e-26	3.0289e-39
496.757	2.62246e-26	2.47245e-39
497.297	2.28863e-26	2.01774e-39
497.838	1.99697e-26	1.64628e-39
498.378	1.74219e-26	1.34288e-39
498.919	1.51968e-26	1.09514e-39
499.459	1.32537e-26	8.92889e-40
500	1.15571e-26	7.2782e-40
500.541	1.00762e-26	5.93128e-40
501.081	8.78353e-27	4.83248e-40
501.622	7.65549e-27	3.93631e-40
502.162	6.67124e-27	3.20558e-40
502.703	5.8126e-27	2.60988e-40
503.243	5.06365e-27	2.12438e-40
503.784	4.41048e-27	1.72879e-40
504.324	3.84095e-27	1.40653e-40
504.865	3.34442e-27	1.14407e-40
505.405	2.91161e-27	9.30372e-41
505.946	2.5344e-27	7.56409e-41
506.486	2.2057e-27	6.14828e-41
507.027	1.91933e-27	4.9963e-41
507.568	1.66986e-27	4.05921e-41
508.108	1.45258e-27	3.29709e-41
508.649	1.26337e-27	2.67743e-41
509.189	1.09863e-27	2.17372e-41
509.73	9.55217e-28	1.76436e-41
510.27	8.3039e-28	1.43175e-41
510.811	7.21758e-28	1.16157e-41
511.351	6.27236e-28	9.42149e-42
511.892	5.45005e-28	7.63998e-42
512.432	4.73478e-28	6.19388e-42
512.973	4.11271e-28	5.02031e-42
513.514	3.5718e-28	4.06814e-42
514.054	3.10152e-28	3.29579e-42
514.595	2.69273e-28	2.66944e-42
515.135	2.33744e-28	2.16161e-42
515.676	2.0287e-28	1.74998e-42
516.216	1.76046e-28	1.4164e-42
516.757	1.52743e-28	1.14614e-42
517.297	1.32504e-28	9.27226e-43
517.838	1.14928e-28	7.49948e-43
518.378	9.96672e-29	6.06422e-43
518.919	8.64188e-29	4.90248e-43
519.459	7.49194e-29	3.96236e-43
520	6.49396e-29	3.20177e-43
520.541	5.62801e-29	2.58657e-43
521.081	4.87674e-29	2.08908e-43
521.622	4.22508e-29	1.68688e-43
522.162	3.6599e-29	1.36179e-43
522.703	3.16981e-29	1.09909e-43
523.243	2.74491e-29	8.8686e-44
523.784	2.37658e-29	7.15441e-44
524.324	2.05734e-29	5.77019e-44
524.865	1.78069e-29	4.65269e-44
525.405	1.541e-29	3.75073e-44
525.946	1.33335e-29	3.02291e-44
526.486	1.1535e-29	2.43574e-44
527.027	9.97745e-30	1.96217e-44
527.568	8.62882e-30	1.58029e-44
528.108	7.46128e-30	1.27244e-44
528.649	6.45067e-30	1.02431e-44
529.189	5.57605e-30	8.24381e-45
529.73	4.81923e-30	6.63315e-45
530.27	4.16446e-30	5.33592e-45
530.811	3.59807e-30	4.29137e-45
531.351	3.1082e-30	3.45049e-45
531.892	2.6846e-30	2.77372e-45
532.432	2.31835e-30	2.22917e-45
532.973	2.00175e-30	1.7911e-45
533.514	1.7281e-30	1.43878e-45
534.054	1.49162e-30	1.15549e-45
534.595	1.28729e-30	9.27762e-46
535.135	1.11077e-30	7.44739e-46
535.676	9.58305e-31	5.9768e-46
536.216	8.26632e-31	4.79547e-46
536.757	7.12935e-31	3.84673e-46
537.297	6.14777e-31	3.08496e-46
537.838	5.30048e-31	2.47346e-46
538.378	4.56922e-31	1.9827e-46
538.919	3.93821e-31	1.58894e-46
539.459	3.3938e-31	1.27308e-46
540	2.92417e-31	1.01977e-46

## Sheet: Fig 1D
Fig 1D. Fraction of wound remaining calculated relative to initial wound area for each replicate experiment (mock, IFNL1 treated)
Expt 1											AUC from each expt were compared using paired t test
Hours	Mock			IFNL1						Expt	Mock (AUC)	IFNL1 (AUC)
	1	2	3	4	5	6				1	7.933	10.48
0	1	1	1	1	1	1				2	8.611	12.78
2	0.876454	0.844433	0.852135	0.933521	0.960521	0.998075				3	7.058	10.93
4	0.72543	0.614481	0.645696	0.761439	0.789691	0.724604				4	4.949	8.761
6	0.450927	0.45217	0.501307	0.623874	0.59181	0.68029				5	10.91	14.54
8	0.334089	0.301671	0.312585	0.49235	0.499678	0.451009
24	0	0	0	0	0	0					Paired t test
											P value	0.0002
											P value summary	***
Expt 2											Significantly different (P < 0.05)?	Yes
Hours	Mock				IFNL1						One- or two-tailed P value?	Two-tailed
	1	2	3	4	5	6	7	8			t, df	t=12.94, df=4
0	1	1	1	1	1	1	1	1			Number of pairs	5
4	0.868306	0.880207	0.905379	0.923278	0.947247	0.895476	0.915257	0.884339
9	0.580498	0.166451	0.136694	0.326991	0.807122	0.660384	0.34614	0.391442
22	0	0	0	0	0.469832	0	0.211213	0.356176
Expt 3
Hours	Mock										IFNL1
	1	2	3	4	5	6	7	8	9	10	1	2	3	4	5	6	7	8	9	10
0	1	1	1	1	1	1	1	1	1	1	1	1	1	1	1	1	1	1	1	1
4	0.540831	0.514131	0.378941	0.389717	0.480294	0.394336	0.323723	0.322021	0.269797	0.227143	0.807586	0.764921	0.901814	0.898264	0.925452	0.979126	0.929659	0.734487	0.755987	0.610572
11	0.309618	0.21334	0.366014	0.373835	0.367576	0.148892	0.320992	0.355866	0.275112	0.316333	0.329425	0.43655	0.563565	0.52905	0.329328	0.293954	0.580244	0.372389	0.299465	0.216491
24	0	0	0	0	0	0	0	0	0	0	0	0	0	0	0	0	0	0	0	0
Expt 4
Hours	Mock						IFNL1
	1	2	3	4	5	6	7	8	9	10	11	12
0	1	1	1	1	1	1	1	1	1	1	1	1
1	1.01812	0.941772	0.945195	0.912676	0.942502	0.889011	0.949226	1.00688	0.964231	0.976893	0.979414	1.04547
4	0.631455	0.646791	0.494322	0.656943	0.411958	0.604187	0.99232	0.99285	0.957077	0.949495	0.951829	0.944718
6	0.471225	0.368162	0.260844	0.329272	0.127708	0.444551	0.827335	0.800427	0.881932	0.84243	0.723373	0.837952
8	0.111458	0.310532	0.100793	0.14077	0	0.456204	0.740046	0.71656	0.70522	0.770445	0.642388	0.721047
10	0.140543	0.0216015	0.0228005	0.0589317	0	0.377522	0.624498	0.644079	0.678147	0.644718	0.646569	0.744079
Expt 5
Hours	Mock				IFNL1
	1	2	3	4	5	6	7	8
0	1	1	1	1	1	1	1	1
6	0.60388	0.639612	0.545011	0.739228	0.749909	0.764954	0.716131	0.673988
8	0.497281	0.495221	0.508808	0.652114	0.703171	0.637558	0.596259	0.616525
26	0	0	0	0	0.265145	0.239969	0.240593	0.25506

## Sheet: Fig 1E
Fig 1D. Fraction of wound remaining calculated relative to initial wound area for each experiment (mock, IFNB treated)
Expt 1											AUCs from each expt were compared using paired t test.
Hours	Mock				IFNB					Expt	Mock (AUC)	IFNB (AUC)
	1	2	3	4	4	5	6	7		1	6.233	10.46
0	1	1	1	1	1	1	1	1		2	9.476	13.95
8	0.22502	0.252669	0.261259	0.384218	0.5383	0.686215	0.53529	0.628769		3	4.654	7.509
10	0.213239	0.0680389	0.148692	0.125632	0.525496	0.521721	0.411007	0.207674		4	5.47	8.211
12	0.093054	0.0504728	0.107075	0.0601698	0.397807	0.417013	0.372841	0.074134		5	8.424	15.82
24	0	0	0	0	0.131948	0.108222	0	0.0469531
Expt 2
Hours	Mock				IFNB						Paired t test
	1	2	3	4	5	6	7	8			P value		0.0067
0	1	1	1	1	1	1	1	1			P value summary		**
10	0.478096	0.397587	0.404546	0.510063	0.704709	0.597366	0.78815	0.534812			Significantly different (P < 0.05)?		Yes
20	0	0	0	0	0.318814	0.207646	0.404091	0.23302			One- or two-tailed P value?		Two-tailed
24	0	0	0	0	0.248762	0.136746	0.162167	0.150276			t, df		t=5.161, df=4
											Number of pairs		5
Expt 3
Hours	Mock			IFNB
	1	2	3	4	5	6
0	1	1	1	1	1	1
4	0.419072	0.499721	0.478054	0.80122	0.879216	1.02884
8	0.276807	0.333593	0.213211	0.448617	0.546432	0.573784
10	0	0	0	0.262866	0.300414	0.480537
Expt 4
Hours	Mock			IFNB
	1	2	3	4	5	6
0	1	1	1	1	1	1
4	0.766437	0.815509	0.319072	0.52829	0.969214	0.849847
8	0.240816	0.302794	0.276807	0.47257	0.496355	0.549138
10	0	0.289003	0	0	0.668881	0.400478
12	0	0	0	0	0.150396	0.199484
24	0	0	0	0	0	0
Expt 5
Hours	Mock			IFNB
	1	2	3	4	5	6
0	1	1	1	1	1	1
4	0.841488	0.88945	0.869303	0.945067	0.95651	0.930792
6	0.46952	0.47714	0.465822	0.931036	0.846995	0.903593
8	0.26439	0.358033	0.338365	0.879864	0.655201	0.686317
24	0	0	0	0.496042	0.258939	0.197471

## Sheet: Fig 2C
Fig 2C. mRNA expression of CYR61 relative to average expression of mock-treated cells
								Conditions were compared using Ordinary One-Way ANOVA.
Mock	IFNL1, 8h	IFNL1, 20h	IFNL1, 24h					Number of families	1
1.19427	0.75036	0.867053	0.7725					Number of comparisons per family	6
0.998951	0.8017	0.987715	0.364792					Alpha	0.05
0.952563	0.924921	0.338102	0.435193
0.983001	0.844852	0.287198	0.838701					Tukey's multiple comparisons test	Mean Diff.	95.00% CI of diff.	Below threshold?	Summary	Adjusted P Value
0.932416	0.818553	0.716839	0.414587					0h vs. 8h	0.2044	-0.1187 to 0.5274	No	ns	0.3159	A-C
0.960055	0.654725	0.575516	0.191238					0h vs. 20h	0.3748	0.05175 to 0.6979	Yes	*	0.0194	A-E
								0h vs. 24h	0.5007	0.1777 to 0.8238	Yes	**	0.0017	A-G
								8h vs. 20h	0.1704	-0.1526 to 0.4935	No	ns	0.4692	C-E
								8h vs. 24h	0.2963	-0.02670 to 0.6194	No	ns	0.0794	C-G
								20h vs. 24h	0.1259	-0.1972 to 0.4490	No	ns	0.699	E-G
								Test details	Mean 1	Mean 2	Mean Diff.	SE of diff.	n1	n2	q	DF
								0h vs. 8h	1.004	0.7992	0.2044	0.1154	6	6	2.504	20
								0h vs. 20h	1.004	0.6287	0.3748	0.1154	6	6	4.592	20
								0h vs. 24h	1.004	0.5028	0.5007	0.1154	6	6	6.135	20
								8h vs. 20h	0.7992	0.6287	0.1704	0.1154	6	6	2.088	20
								8h vs. 24h	0.7992	0.5028	0.2963	0.1154	6	6	3.631	20
								20h vs. 24h	0.6287	0.5028	0.1259	0.1154	6	6	1.543	20

## Sheet: Fig 2D
Fig 2C. mRNA expression of BIRC5 relative to average expression of mock-treated cells
								Conditions were compared using Ordinary One-Way ANOVA.
Mock	IFNL1, 8h	IFNL1, 20h	IFNL1, 24h					Number of families	1
1.10483	0.556392	0.283199	0.76824					Number of comparisons per family	6
1.13101	0.692256	0.396652	0.101368					Alpha	0.05
0.933202	0.701609	0.120137	0.220237
0.989237	0.640347	0.114315	0.53621					Tukey's multiple comparisons test	Mean Diff.	95.00% CI of diff.	Below threshold?	Summary	Adjusted P Value
0.95398	0.675193	0.344871	0.160511					0h vs. 8h	0.3974	0.1218 to 0.6730	Yes	**	0.0033	A-C
0.908706	0.370549	0.238962	0.0731015					0h vs. 20h	0.7538	0.4782 to 1.029	Yes	****	<0.0001	A-E
								0h vs. 24h	0.6935	0.4179 to 0.9692	Yes	****	<0.0001	A-G
								8h vs. 20h	0.3564	0.08076 to 0.6320	Yes	**	0.0085	C-E
								8h vs. 24h	0.2961	0.02050 to 0.5717	Yes	*	0.0324	C-G
								20h vs. 24h	-0.06026	-0.3359 to 0.2154	No	ns	0.9271	E-G
								Test details	Mean 1	Mean 2	Mean Diff.	SE of diff.	n1	n2	q	DF
								0h vs. 8h	1.003	0.6061	0.3974	0.09847	6	6	5.708	20
								0h vs. 20h	1.003	0.2497	0.7538	0.09847	6	6	10.83	20
								0h vs. 24h	1.003	0.3099	0.6935	0.09847	6	6	9.961	20
								8h vs. 20h	0.6061	0.2497	0.3564	0.09847	6	6	5.118	20
								8h vs. 24h	0.6061	0.3099	0.2961	0.09847	6	6	4.253	20
								20h vs. 24h	0.2497	0.3099	-0.06026	0.09847	6	6	0.8654	20

## Sheet: Fig 2E
Fig 2E. mRNA expression of CYR61 relative to average expression of siCtrl-transfected cells
								Conditions were compared using Ordinary One-Way ANOVA.
siCtrl	siCtrl, IFNL1	siIFNLR1	siIFNLR1, IFNL1					Number of families	1
0.640281	0.443247	0.886722	1.1364					Number of comparisons per family	6
1.17315	0.170441	1.15216	1.21744					Alpha	0.05
0.794542	0.341615	0.913405	0.997585
1.46798	0.159766	0.980009	0.887898					Tukey's multiple comparisons test	Mean diff.	95.00% CI of diff.	Below threshold?	Summary	Adjusted P Value
0.871422	0.63221	1.13327	0.953712					siCtrl vs. siCtrl, IFNL1	0.7164	0.3577 to 1.075	Yes	****	<0.0001	A-B
1.30981	0.211567	0.964883	1.46941					siCtrl vs. siIFNLR1	0.03779	-0.3209 to 0.3965	No	ns	0.9908	A-C
								siCtrl vs. siIFNLR1, IFNL1	-0.06754	-0.4262 to 0.2911	No	ns	0.9515	A-D
								siCtrl, IFNL1 vs. siIFNLR1	-0.6786	-1.037 to -0.3199	Yes	***	0.0002	B-C
								siCtrl, IFNL1 vs. siIFNLR1, IFNL1	-0.7839	-1.143 to -0.4253	Yes	****	<0.0001	B-D
								siIFNLR1 vs. siIFNLR1, IFNL1	-0.1053	-0.4640 to 0.2533	No	ns	0.8434	C-D
								Test details	Mean 1	Mean 2	Mean diff.	SE of diff.	n1	n2	q	DF
								siCtrl vs. siCtrl, IFNL1	1.043	0.3265	0.7164	0.1281	6	6	7.906	20
								siCtrl vs. siIFNLR1	1.043	1.005	0.03779	0.1281	6	6	0.4171	20
								siCtrl vs. siIFNLR1, IFNL1	1.043	1.11	-0.06754	0.1281	6	6	0.7454	20
								siCtrl, IFNL1 vs. siIFNLR1	0.3265	1.005	-0.6786	0.1281	6	6	7.489	20
								siCtrl, IFNL1 vs. siIFNLR1, IFNL1	0.3265	1.11	-0.7839	0.1281	6	6	8.651	20
								siIFNLR1 vs. siIFNLR1, IFNL1	1.005	1.11	-0.1053	0.1281	6	6	1.162	20

## Sheet: Fig 2F
Fig 2F. mRNA expression of BIRC5 relative to average expression of siCtrl-transfected cells
								Conditions were compared using Ordinary One-Way ANOVA.
siCtrl	siCtrl, IFNL1	siIFNLR1	siIFNLR1, IFNL1					Number of families	1
1.23557	0.434862	1.1555	1.29933					Number of comparisons per family	6
0.918268	0.362053	1.40588	1.26071					Alpha	0.05
0.60044	0.0908724	1.12312	1.06479
0.78591	0.216543	0.971421	0.91333					Tukey's multiple comparisons test	Mean diff.	95.00% CI of diff.	Below threshold?	Summary	Adjusted P Value
1.36179	0.233658	1.20079	0.849857					siCtrl vs. siCtrl, IFNL1	0.7825	0.3756 to 1.189	Yes	***	0.0002	A-B
1.37155	0.240689	0.469873	1.04107					siCtrl vs. siIFNLR1	-0.008843	-0.4157 to 0.3980	No	ns	>0.9999	A-C
								siCtrl vs. siIFNLR1, IFNL1	-0.02593	-0.4328 to 0.3809	No	ns	0.9979	A-D
								siCtrl, IFNL1 vs. siIFNLR1	-0.7913	-1.198 to -0.3844	Yes	***	0.0001	B-C
								siCtrl, IFNL1 vs. siIFNLR1, IFNL1	-0.8084	-1.215 to -0.4015	Yes	***	0.0001	B-D
								siIFNLR1 vs. siIFNLR1, IFNL1	-0.01708	-0.4240 to 0.3898	No	ns	0.9994	C-D
								Test details	Mean 1	Mean 2	Mean diff.	SE of diff.	n1	n2	q	DF
								siCtrl vs. siCtrl, IFNL1	1.046	0.2631	0.7825	0.1454	6	6	7.612	20
								siCtrl vs. siIFNLR1	1.046	1.054	-0.008843	0.1454	6	6	0.08603	20
								siCtrl vs. siIFNLR1, IFNL1	1.046	1.072	-0.02593	0.1454	6	6	0.2522	20
								siCtrl, IFNL1 vs. siIFNLR1	0.2631	1.054	-0.7913	0.1454	6	6	7.698	20
								siCtrl, IFNL1 vs. siIFNLR1, IFNL1	0.2631	1.072	-0.8084	0.1454	6	6	7.865	20
								siIFNLR1 vs. siIFNLR1, IFNL1	1.054	1.072	-0.01708	0.1454	6	6	0.1662	20

## Sheet: Fig 2G
Fig 2G. Fraction of cells within 100µm of leading edge of the scratch with nuclear YAP
								Conditions were compared using Ordinary One-Way ANOVA.
Mock	IFNL1	IFNB						Number of families	1
0.958333	0.0416667	0						Number of comparisons per family	3
0.833333	0	0.130435						Alpha	0.05
0.76	0.0909091	0.0434783
0.76	0	0.05						Tukey's multiple comparisons test	Mean diff.	95.00% CI of diff.	Below threshold?	Summary	Adjusted P Value
0.666667	0	0						Mock vs. IFNL1	0.7868	0.7134 to 0.8602	Yes	****	<0.0001	A-B
0.807692	0	0						Mock vs. IFNB	0.7754	0.7020 to 0.8488	Yes	****	<0.0001	A-C
0.833333	0	0						IFNL1 vs. IFNB	-0.01142	-0.08482 to 0.06199	No	ns	0.9191	B-C
0.807692	0	0
								Test details	Mean 1	Mean 2	Mean diff.	SE of diff.	n1	n2	q	DF
								Mock vs. IFNL1	0.8034	0.01657	0.7868	0.02912	8	8	38.21	21
								Mock vs. IFNB	0.8034	0.02799	0.7754	0.02912	8	8	37.66	21
								IFNL1 vs. IFNB	0.01657	0.02799	-0.01142	0.02912	8	8	0.5544	21

## Sheet: Fig 3C
Fig 3C. mRNA expression of CYR61 relative to average expression of siCtrl-transfected cells
								Conditions were compared using Brown-Forsythe and Welch ANOVA tests.
siCtrl	siCtrl, IFNL1	siCtrl, IFNB	siLATS1/2	siLATS1/2, IFNL1	siLATS1/2, IFNB			Number of families	1
0.866358	0.0280937	0.0328823	3.93716	5.64786	4.87142			Number of comparisons per family	15
0.986339	0.783908	0.0745917	3.98576	5.09663	4.16022			Alpha	0.05
1.0048	0.052687	0.0212285	4.41453	5.29837	5.72036
0.867984	0.381703	0.0856627	3.8851	4.4295	4.01651			Dunnett's T3 multiple comparisons test	Mean diff.	95.00% CI of diff.	Below threshold?	Summary	Adjusted P Value
1.04068	0.309343	0.233979	4.55617	4.13884	4.50239			siCtrl vs. siCtrl, IFNL1	0.7081	0.2064 to 1.210	Yes	**	0.0068	A-B
1.28935	0.25131	0.161962	4.53833	4.37715	4.05324			siCtrl vs. siCtrl, IFNB	-3.21	-3.792 to -2.628	Yes	****	<0.0001	A-C
								siCtrl vs. siLATS1/2	-3.822	-4.904 to -2.740	Yes	****	<0.0001	A-D
								siCtrl vs. siLATS1/2, IFNL1	0.9075	0.6291 to 1.186	Yes	****	<0.0001	A-E
								siCtrl vs. siLATS1/2, IFNB	-3.545	-4.723 to -2.366	Yes	***	0.0001	A-F
								siCtrl, IFNL1 vs. siCtrl, IFNB	-3.918	-4.547 to -3.289	Yes	****	<0.0001	B-C
								siCtrl, IFNL1 vs. siLATS1/2	-4.53	-5.622 to -3.438	Yes	****	<0.0001	B-D
								siCtrl, IFNL1 vs. siLATS1/2, IFNL1	0.1995	-0.3014 to 0.7003	No	ns	0.7288	B-E
								siCtrl, IFNL1 vs. siLATS1/2, IFNB	-4.253	-5.431 to -3.075	Yes	****	<0.0001	B-F
								siCtrl, IFNB vs. siLATS1/2	-0.6119	-1.690 to 0.4658	No	ns	0.4466	C-D
								siCtrl, IFNB vs. siLATS1/2, IFNL1	4.118	3.548 to 4.687	Yes	****	<0.0001	C-E
								siCtrl, IFNB vs. siLATS1/2, IFNB	-0.3345	-1.540 to 0.8712	No	ns	0.9654	C-F
								siLATS1/2 vs. siLATS1/2, IFNL1	4.73	3.589 to 5.870	Yes	****	<0.0001	D-E
								siLATS1/2 vs. siLATS1/2, IFNB	0.2774	-1.059 to 1.613	No	ns	0.999	D-F
								siLATS1/2, IFNL1 vs. siLATS1/2, IFNB	-4.452	-5.699 to -3.206	Yes	***	0.0001	E-F

[truncated: 77 more sheets: Fig 3D, Fig 3E, Fig 3F, Fig 4B, Fig 4C, Fig 4D, Fig 4F, Fig 4G, Fig 4I, Fig 4J, Fig 5C, Fig 5D, Fig 5E, Fig 5F, Fig 5M, Fig 5N, Fig 5P, Fig 6C, Fig 6D, Fig 7B …]
